# Supplementary material for: HPV16-LINC00393 Integration Alters Local 3D Genome Architecture in Cervical Cancer Cells
Source: Front Cell Infect Microbiol. 2021 Dec 7;11:785169. doi: 10.3389/fcimb.2021.785169 (PMC8691139; doi:10.3389/fcimb.2021.785169)
Supplement: Supplementary file 1 [file DataSheet_1.xlsx]

## Sheet: Table S1
Table S1 The acquired reads of Hic-seq in NHEK and SiHa.
Sample	NHEK	SiHa
Read Length (bp)	50	50
Raw Paired-end Reads	1073207572	1592345890
Raw Bases (bp)	212308809344	477703767000
Clean Paired-end Reads	908340050	1536664080
Clean Paired-end Reads Rate (%)	84.64	96.5
Low-quality Paired-end Reads	125743525	36103391
Low-quality Paired-end Reads Rate (%)	11.72	2.27
Ns Paired-end Reads	33036250	417915
Ns Paired-end Reads Rate (%)	3.08	0.03
Adapter Polluted Paired-end Reads	6087747	19160504
Adapter Polluted Paired-end Reads Rate (%)	0.57	1.2
Raw Q30 Bases Rate (%)	76.73	92.4
Clean Q30 Bases Rate (%)	89.03	96.41

## Sheet: Table S2
Table S2 The statistics of differential CTCF and H3K27ac-targeted genes in chromosome 13 of NHEK and SiHa.
Sample	SiHa_H3K27ac	NHEK_H3K27ac	SiHa_CTCF	NHEK_CTCF
Downstream2k	20	54	121	87
Exon	39	77	121	109
Intron	1696	2847	4840	2580
UTR3	13	50	58	27
Upstream2k	80	91	243	197
Promoter	167	178	243	197
UTR5	11	5	9	17

## Sheet: Table S3
Table S3 The 74 genes detected as DEGs in chromosome 13 of SiHa as compared with NHEK.
Gene	SiHa1_count	SiHa2_count	SiHa3_count	baseMean	ECT1_count	ECT2_count	ECT3_count	FoldChange	Log2FoldChange	pval	padj	Up/Down	Significant	GeneName	Biotype	Position	NR:Seq-id	NR:Score	NR:Evalue	NR:Description	NT:Seq-id	NT:Score	NT:Evalue	NT:Description	Uniprot:UniProtKB-AC	Uniprot:Score	Uniprot:Evalue	Uniprot:Description	COG:gene	COG:Score	COG:Eval	COG:num	Pfam:pfam_ID	Pfam:pfam_Name	Pfam:pfam_Description	GO:biological_process	GO:cellular_component	GO:molecular_function	KEGG:KO	KEGG:Description
NALCN	0	0	0	14.7655	39	39	48	0.00875864	-6.83508	7.60271e-08	1.75758e-07	down	yes	NALCN	protein_coding	chr13:101706130-102068813:-	gi|767978823|ref|XP_011519369.1|	8731	0	PREDICTED: sodium leak channel non-selective protein isoform X2 [Homo sapiens]	gi|93277089|ref|NM_052867.2|	6923	0	Homo sapiens sodium leak channel, non-selective (NALCN), mRNA	Q8IZF0	3313	0	Sodium leak channel non-selective protein	.	.	.	.	pfam00520	Ion_trans	Ion transport protein. This family contains Sodium, Potassium, Calcium ion channels. This family is 6 transmembrane helices in which the last two helices flank a loop which determines ion selectivity. In some sub-families (e.g. Na channels) the domain is repeated four times, whereas in others (e.g. K channels) the protein forms as a tetramer in the membrane. A bacterial structure of the protein i…	GO:0070588|calcium ion transmembrane transport;GO:0006816|calcium ion transport;GO:0034220|ion transmembrane transport;GO:0086010|membrane depolarization during action potential;GO:0071805|potassium ion transmembrane transport;GO:0060075|regulation of resting membrane potential;GO:0035725|sodium ion transmembrane transport;	GO:0016021|integral component of membrane;GO:0005886|plasma membrane;	GO:0005261|cation channel activity;GO:0022840|leak channel activity;GO:0005272|sodium channel activity;GO:0005244|voltage-gated ion channel activity;	.	.
LIG4	83	3	55	84.2098	215	176	178	0.299956	-1.73718	6.41992e-11	1.74237e-10	down	yes	LIG4	protein_coding	chr13:108859792-108870716:-	gi|23199993|ref|NP_002303.2|	4785	0	DNA ligase 4 [Homo sapiens]	gi|46255050|ref|NM_002312.3|	4098	0	Homo sapiens ligase IV, DNA, ATP-dependent (LIG4), transcript variant 1, mRNA	P49917	1847	0	DNA ligase 4	SPCC1183.05c	330	9e-95	COG1793	pfam01068	DNA_ligase_A_M	ATP dependent DNA ligase domain. This domain belongs to a more diverse superfamily, including pfam01331 and pfam01653.	GO:0007049|cell cycle;GO:0051301|cell division;GO:0008283|cell proliferation;GO:0071285|cellular response to lithium ion;GO:0007417|central nervous system development;GO:0051276|chromosome organization;GO:0071897|DNA biosynthetic process;GO:0006266|DNA ligation;GO:0051102|DNA ligation involved in DNA recombination;GO:0051103|DNA ligation involved in DNA repair;GO:0006260|DNA replication;GO:000630…	GO:0000793|condensed chromosome;GO:0005737|cytoplasm;GO:0032807|DNA ligase IV complex;GO:0005958|DNA-dependent protein kinase-DNA ligase 4 complex;GO:0005925|focal adhesion;GO:0070419|nonhomologous end joining complex;GO:0000784|nuclear chromosome, telomeric region;GO:0005654|nucleoplasm;GO:0005634|nucleus;GO:0005886|plasma membrane;	GO:0005524|ATP binding;GO:0003677|DNA binding;GO:0003910|DNA ligase (ATP) activity;GO:0003909|DNA ligase activity;GO:0016874|ligase activity;GO:0046872|metal ion binding;GO:0008022|protein C-terminus binding;	K10777	LIG4, DNL4; DNA ligase 4 [EC:6.5.1.1]
IRS2	131	14	176	216.602	491	490	453	0.279349	-1.83986	9.39116e-29	4.66429e-28	down	yes	IRS2	protein_coding	chr13:110406184-110438914:-	gi|38683860|ref|NP_003740.2|	4491	0	insulin receptor substrate 2 [Homo sapiens]	gi|38683859|ref|NM_003749.2|	6998	0	Homo sapiens insulin receptor substrate 2 (IRS2), mRNA	Q9Y4H2	1734	0	Insulin receptor substrate 2	.	.	.	.	pfam02174	IRS	PTB domain (IRS-1 type).	GO:0007420|brain development;GO:0008283|cell proliferation;GO:0071333|cellular response to glucose stimulus;GO:0032869|cellular response to insulin stimulus;GO:0006006|glucose metabolic process;GO:0008286|insulin receptor signaling pathway;GO:0055088|lipid homeostasis;GO:0030879|mammary gland development;GO:0000165|MAPK cascade;GO:0002903|negative regulation of B cell apoptotic process;GO:0033673…	GO:0005829|cytosol;GO:0005886|plasma membrane;	GO:0016303|1-phosphatidylinositol-3-kinase activity;GO:0005158|insulin receptor binding;GO:0043548|phosphatidylinositol 3-kinase binding;GO:0046934|phosphatidylinositol-4,5-bisphosphate 3-kinase activity;GO:0005088|Ras guanyl-nucleotide exchange factor activity;GO:0004871|signal transducer activity;	K07187	IRS2; insulin receptor substrate 2
COL4A1	0	0	0	190.973	592	517	524	0.00067702	-10.5285	6.71632e-19	2.51734e-18	down	yes	COL4A1	protein_coding	chr13:110801305-110959504:-	gi|180424|gb|AAA52006.1|	1273	8e-155	pro-alpha-1(IV), partial [Homo sapiens]	gi|734520329|ref|NM_001845.5|	6542	0	Homo sapiens collagen type IV alpha 1 (COL4A1), transcript variant 1, mRNA	Q7SIB2	474	6e-152	Collagen alpha-1(IV) chain (Fragment)	.	.	.	.	pfam01413	C4	C-terminal tandem repeated domain in type 4 procollagen. Duplicated domain in C-terminus of type 4 collagens. Mutations in alpha-5 collagen IV are associated with X-linked Alport syndrome.	.	GO:0005604|basement membrane;GO:0005581|collagen trimer;	GO:0005201|extracellular matrix structural constituent;	.	.
COL4A2	0	0	0	432.091	1273	1241	1176	0.000299274	-11.7062	3.8971e-23	1.66432e-22	down	yes	COL4A2	protein_coding	chr13:110959631-111165373:+	gi|116256354|ref|NP_001837.2|	3324	0	collagen alpha-2(IV) chain preproprotein [Homo sapiens]	gi|116256353|ref|NM_001846.2|	6251	0	Homo sapiens collagen type IV alpha 2 (COL4A2), mRNA	P08572	1285	0	Collagen alpha-2(IV) chain	.	.	.	.	pfam01413	C4	C-terminal tandem repeated domain in type 4 procollagen. Duplicated domain in C-terminus of type 4 collagens. Mutations in alpha-5 collagen IV are associated with X-linked Alport syndrome.	GO:0001525|angiogenesis;GO:0071560|cellular response to transforming growth factor beta stimulus;GO:0030574|collagen catabolic process;GO:0035987|endodermal cell differentiation;GO:0030198|extracellular matrix organization;GO:0016525|negative regulation of angiogenesis;GO:0006351|transcription, DNA-templated;	GO:0005587|collagen type IV trimer;GO:0005788|endoplasmic reticulum lumen;GO:0070062|extracellular exosome;GO:0031012|extracellular matrix;GO:0005576|extracellular region;GO:0043231|intracellular membrane-bounded organelle;	GO:0005201|extracellular matrix structural constituent;	K06237	COL4A; collagen, type IV, alpha
GRTP1	7	0	9	62.5169	179	180	161	0.0377537	-4.72724	1.22378e-26	5.76647e-26	down	yes	GRTP1	protein_coding	chr13:113978479-114018463:-	gi|557878624|ref|NP_001273661.1|	1848	0	growth hormone-regulated TBC protein 1 isoform 2 [Homo sapiens]	gi|557878623|ref|NM_001286732.1|	1836	0	Homo sapiens growth hormone regulated TBC protein 1 (GRTP1), transcript variant 2, mRNA	Q5TC63	640	0	Growth hormone-regulated TBC protein 1	YOL112w	178	8e-48	COG5210	pfam00566	RabGAP-TBC	Rab-GTPase-TBC domain. Identification of a TBC domain in GYP6_YEAST and GYP7_YEAST, which are GTPase activator proteins of yeast Ypt6 and Ypt7, implies that these domains are GTPase activator proteins of Rab-like small GTPases.	GO:0090630|activation of GTPase activity;GO:0006886|intracellular protein transport;GO:0031338|regulation of vesicle fusion;	GO:0012505|endomembrane system;GO:0005622|intracellular;	GO:0005096|GTPase activator activity;GO:0017137|Rab GTPase binding;	.	.
GJB2	26	2	37	779.397	2311	2103	2171	0.0122309	-6.35332	5.47746e-233	2.6616e-231	down	yes	GJB2	protein_coding	chr13:20761604-20767114:-	gi|42558283|ref|NP_003995.2|	1207	4e-158	gap junction beta-2 protein [Homo sapiens]	gi|195539329|ref|NM_004004.5|	2332	0	Homo sapiens gap junction protein beta 2 (GJB2), mRNA	Q7JGL3	469	1e-159	Gap junction beta-2 protein	.	.	.	.	pfam00029	Connexin	Connexin.	GO:0007154|cell communication;GO:0007605|sensory perception of sound;	GO:0005922|connexon complex;GO:0016021|integral component of membrane;	.	.	.
GJB6	0	0	0	256.542	708	694	788	0.000504084	-10.954	2.25655e-20	8.86427e-20	down	yes	GJB6	protein_coding	chr13:20796101-20806534:-	gi|40254837|ref|NP_006774.2|	1413	0	gap junction beta-6 protein [Homo sapiens]	gi|194306616|ref|NM_001110219.2|	2140	0	Homo sapiens gap junction protein beta 6 (GJB6), transcript variant 1, mRNA	O95452	548	0	Gap junction beta-6 protein	.	.	.	.	pfam00029	Connexin	Connexin.	GO:0007568|aging;GO:0006915|apoptotic process;GO:0007154|cell communication;GO:0071333|cellular response to glucose stimulus;GO:0042471|ear morphogenesis;GO:0048839|inner ear development;GO:0008285|negative regulation of cell proliferation;GO:0051602|response to electrical stimulus;GO:0032496|response to lipopolysaccharide;GO:0007605|sensory perception of sound;	GO:0016324|apical plasma membrane;GO:0030054|cell junction;GO:0005922|connexon complex;GO:0005829|cytosol;GO:0016021|integral component of membrane;	.	K07625	GJB6, CX30; gap junction protein, beta 6
ATP12A	0	0	0	3.89572	5	11	17	0.0332256	-4.91156	0.00135294	0.00232112	down	yes	ATP12A	protein_coding	chr13:25254549-25285923:+	gi|297374799|ref|NP_001172014.1|	5324	0	potassium-transporting ATPase alpha chain 2 isoform 1 [Homo sapiens]	gi|297374798|ref|NM_001185085.1|	3734	0	Homo sapiens ATPase H+/K+ transporting non-gastric alpha2 subunit (ATP12A), transcript variant 1, mRNA	P54707	2037	0	Potassium-transporting ATPase alpha chain 2	MA4378	593	0	COG0474	pfam00122	E1-E2_ATPase	E1-E2 ATPase.	GO:0015991|ATP hydrolysis coupled proton transport;GO:0030007|cellular potassium ion homeostasis;GO:0006883|cellular sodium ion homeostasis;GO:0034220|ion transmembrane transport;GO:0010107|potassium ion import;GO:0006885|regulation of pH;GO:0036376|sodium ion export from cell;	GO:0016323|basolateral plasma membrane;GO:0005889|hydrogen:potassium-exchanging ATPase complex;GO:0043231|intracellular membrane-bounded organelle;GO:0005886|plasma membrane;	GO:0005524|ATP binding;GO:0008900|hydrogen:potassium-exchanging ATPase activity;GO:0046872|metal ion binding;GO:0005391|sodium:potassium-exchanging ATPase activity;	K01544	ATP12A; non-gastric H+/K+-exchanging ATPase [EC:3.6.3.10]
WASF3	255	24	263	258.871	552	490	465	0.451036	-1.14869	3.31026e-16	1.12086e-15	down	yes	WASF3	protein_coding	chr13:27131840-27263082:+	gi|397495087|ref|XP_003818393.1|	2055	0	PREDICTED: wiskott-Aldrich syndrome protein family member 3 isoform X1 [Pan paniscus]	gi|221316712|ref|NM_006646.5|	4834	0	Homo sapiens WAS protein family member 3 (WASF3), transcript variant 1, mRNA	Q9UPY6	796	0	Wiskott-Aldrich syndrome protein family member 3	.	.	.	.	pfam02205	WH2	WH2 motif. The WH2 motif (for Wiskott Aldrich syndrome homology region 2) has been shown in WASP and Scar1 (mammalian homologue) to be the region that interacts with actin.	GO:0030041|actin filament polymerization;GO:0007010|cytoskeleton organization;GO:0030032|lamellipodium assembly;GO:0014003|oligodendrocyte development;GO:0031643|positive regulation of myelination;GO:0006461|protein complex assembly;GO:0008360|regulation of cell shape;	GO:0005737|cytoplasm;GO:0005856|cytoskeleton;GO:0070062|extracellular exosome;GO:0030027|lamellipodium;	.	K06083	WASF3; WAS protein family, member 3
SLC46A3	0	0	2	4.25251	16	4	15	0.0900971	-3.47238	0.00660996	0.0106267	down	yes	SLC46A3	protein_coding	chr13:29274218-29293150:-	gi|209571533|ref|NP_001129391.1|	2122	0	solute carrier family 46 member 3 isoform b precursor [Homo sapiens]	gi|209571534|ref|NM_181785.3|	3338	0	Homo sapiens solute carrier family 46 member 3 (SLC46A3), transcript variant 1, mRNA	Q7Z3Q1	822	0	Solute carrier family 46 member 3	.	.	.	.	pfam07690	MFS_1	Major Facilitator Superfamily.	GO:0055085|transmembrane transport;	GO:0070062|extracellular exosome;GO:0016021|integral component of membrane;	.	K14613	SLC46A1_3; MFS transporter, PCFT/HCP family, solute carrier family 46 (folate transporter), member 1/3
SLC7A1	1729	133	1699	1893.47	4055	3860	3868	0.374177	-1.41821	1.9417e-133	4.2674e-132	down	yes	SLC7A1	protein_coding	chr13:30083551-30169825:-	gi|4507047|ref|NP_003036.1|	3060	0	high affinity cationic amino acid transporter 1 [Homo sapiens]	gi|209571525|ref|NM_003045.4|	7337	0	Homo sapiens solute carrier family 7 member 1 (SLC7A1), mRNA	P30825	1181	0	High affinity cationic amino acid transporter 1	BS_yfnA	219	7e-60	COG0531	pfam13520	AA_permease_2	Amino acid permease.	GO:0006865|amino acid transport;GO:0015809|arginine transport;GO:1903352|L-ornithine transmembrane transport;GO:0006810|transport;	GO:0005887|integral component of plasma membrane;GO:0016020|membrane;GO:0005886|plasma membrane;	GO:0015171|amino acid transmembrane transporter activity;GO:0015297|antiporter activity;GO:0015181|arginine transmembrane transporter activity;GO:0015189|L-lysine transmembrane transporter activity;GO:0000064|L-ornithine transmembrane transporter activity;	K13863	SLC7A1, ATRC1; solute carrier family 7 (cationic amino acid transporter), member 1
DCLK1	9	0	9	19.8347	57	55	42	0.140537	-2.83097	5.49614e-07	1.20598e-06	down	yes	DCLK1	protein_coding	chr13:36342789-36705514:-	gi|795262632|ref|XP_011919982.1|	3723	0	PREDICTED: serine/threonine-protein kinase DCLK1 isoform X3 [Cercocebus atys]	gi|306518602|ref|NM_004734.4|	8463	0	Homo sapiens doublecortin like kinase 1 (DCLK1), transcript variant 1, mRNA	O15075	1320	0	Serine/threonine-protein kinase DCLK1	.	.	.	.	pfam00069	Pkinase	Protein kinase domain.	GO:0048675|axon extension;GO:0007417|central nervous system development;GO:0021952|central nervous system projection neuron axonogenesis;GO:0048813|dendrite morphogenesis;GO:0016197|endosomal transport;GO:0030900|forebrain development;GO:0035556|intracellular signal transduction;GO:1900181|negative regulation of protein localization to nucleus;GO:0007399|nervous system development;GO:0001764|neur…	GO:0005887|integral component of plasma membrane;GO:0005622|intracellular;	GO:0005524|ATP binding;GO:0004672|protein kinase activity;GO:0004674|protein serine/threonine kinase activity;GO:0005057|receptor signaling protein activity;	K08805	DCLK1_2; doublecortin-like kinase 1/2 [EC:2.7.11.1]
CCNA1	0	0	0	22.0482	73	50	66	0.00586212	-7.41436	2.42024e-09	6.0732e-09	down	yes	CCNA1	protein_coding	chr13:37005967-37017019:+	gi|4502611|ref|NP_003905.1|	2326	0	cyclin-A1 isoform a [Homo sapiens]	gi|161377466|ref|NM_003914.3|	1965	0	Homo sapiens cyclin A1 (CCNA1), transcript variant 1, mRNA	P78396	900	0	Cyclin-A1	SPBC582.03	149	5e-38	COG5024	pfam00134	Cyclin_N	Cyclin, N-terminal domain. Cyclins regulate cyclin dependent kinases (CDKs). Human cyclin-O is a Uracil-DNA glycosylase that is related to other cyclins. Cyclins contain two domains of similar all-alpha fold, of which this family corresponds with the N-terminal domain.	GO:0051301|cell division;GO:0000082|G1/S transition of mitotic cell cycle;GO:0007141|male meiosis I;GO:0007067|mitotic nuclear division;GO:0000083|regulation of transcription involved in G1/S transition of mitotic cell cycle;GO:0007283|spermatogenesis;	GO:0005829|cytosol;GO:0015630|microtubule cytoskeleton;GO:0005654|nucleoplasm;	.	K06627	CCNA; cyclin A
PROSER1	398	31	476	500.282	1139	1009	1041	0.34961	-1.51618	5.28916e-45	3.73739e-44	down	yes	PROSER1	protein_coding	chr13:39584002-39612213:-	gi|125656155|ref|NP_079414.3|	3442	0	proline and serine-rich protein 1 [Homo sapiens]	gi|401461782|ref|NM_025138.4|	5169	0	Homo sapiens proline and serine rich 1 (PROSER1), mRNA	Q86XN7	1330	0	Proline and serine-rich protein 1	.	.	.	.	pfam14771	DUF4476	Domain of unknown function (DUF4476).	.	.	.	.	.
FOXO1	117	13	124	260.973	650	617	614	0.169427	-2.56126	8.40647e-61	7.71325e-60	down	yes	FOXO1	protein_coding	chr13:41129801-41240734:-	gi|9257222|ref|NP_002006.2|	2701	0	forkhead box protein O1 [Homo sapiens]	gi|133930787|ref|NM_002015.3|	5738	0	Homo sapiens forkhead box O1 (FOXO1), mRNA	Q12778	1045	0	Forkhead box protein O1	ECU01g0470	77.4	2e-14	COG5025	pfam00250	Fork_head	Fork head domain.	GO:0006915|apoptotic process;GO:0006914|autophagy;GO:0001568|blood vessel development;GO:0001678|cellular glucose homeostasis;GO:0070417|cellular response to cold;GO:0071549|cellular response to dexamethasone stimulus;GO:0006974|cellular response to DNA damage stimulus;GO:0070301|cellular response to hydrogen peroxide;GO:0071455|cellular response to hyperoxia;GO:0032869|cellular response to insul…	GO:0005737|cytoplasm;GO:0005829|cytosol;GO:0005739|mitochondrion;GO:0005654|nucleoplasm;GO:0005634|nucleus;	GO:0008013|beta-catenin binding;GO:0003682|chromatin binding;GO:0051721|protein phosphatase 2A binding;GO:0000981|RNA polymerase II transcription factor activity, sequence-specific DNA binding;GO:0043565|sequence-specific DNA binding;GO:0000989|transcription factor activity, transcription factor binding;GO:0001078|transcriptional repressor activity, RNA polymerase II core promoter proximal region…	K07201	FOXO1; forkhead box protein O1
ELF1	561	54	548	569.479	1183	1102	1041	0.440923	-1.1814	6.60722e-31	3.45783e-30	down	yes	ELF1	protein_coding	chr13:41506055-41593508:-	gi|27363484|ref|NP_758961.1|	2763	0	ETS-related transcription factor Elf-1 isoform a [Homo sapiens]	gi|223941931|ref|NM_172373.3|	3739	0	Homo sapiens E74 like ETS transcription factor 1 (ELF1), transcript variant 1, mRNA	P32519	1068	0	ETS-related transcription factor Elf-1	.	.	.	.	pfam00178	Ets	Ets-domain.	GO:0030154|cell differentiation;GO:0050860|negative regulation of T cell receptor signaling pathway;GO:0045944|positive regulation of transcription from RNA polymerase II promoter;GO:0045893|positive regulation of transcription, DNA-templated;GO:0001817|regulation of cytokine production;	GO:0005654|nucleoplasm;GO:0005634|nucleus;	GO:0000978|RNA polymerase II core promoter proximal region sequence-specific DNA binding;GO:0003700|transcription factor activity, sequence-specific DNA binding;GO:0001077|transcriptional activator activity, RNA polymerase II core promoter proximal region sequence-specific binding;	K09428	ELF1_2_4; E74-like factor 1/2/4
DGKH	189	10	236	566.216	1529	1401	1435	0.121639	-3.03932	6.18646e-134	1.37154e-132	down	yes	DGKH	protein_coding	chr13:42614172-42830716:+	gi|29788751|ref|NP_821077.1|	6043	0	diacylglycerol kinase eta isoform 2 [Homo sapiens]	gi|661903008|ref|NM_178009.4|	17438	0	Homo sapiens diacylglycerol kinase eta (DGKH), transcript variant 2, mRNA	Q86XP1	2315	0	Diacylglycerol kinase eta	.	.	.	.	pfam00609	DAGK_acc	Diacylglycerol kinase accessory domain. Diacylglycerol (DAG) is a second messenger that acts as a protein kinase C activator. This domain is assumed to be an accessory domain: its function is unknown.	GO:0035556|intracellular signal transduction;GO:0030168|platelet activation;GO:0007205|protein kinase C-activating G-protein coupled receptor signaling pathway;GO:0051259|protein oligomerization;	GO:0005737|cytoplasm;GO:0005768|endosome;GO:0031965|nuclear membrane;GO:0005634|nucleus;GO:0005886|plasma membrane;	GO:0005524|ATP binding;GO:0004143|diacylglycerol kinase activity;GO:0046872|metal ion binding;	K00901	dgkA, DGK; diacylglycerol kinase (ATP) [EC:2.7.1.107]
AKAP11	559	47	525	696.096	1568	1452	1485	0.313007	-1.67573	6.67669e-77	7.72458e-76	down	yes	AKAP11	protein_coding	chr13:42846289-42897403:+	gi|7706457|ref|NP_057332.1|	9311	0	A-kinase anchor protein 11 [Homo sapiens]	gi|325053649|ref|NM_016248.3|	9920	0	Homo sapiens A-kinase anchoring protein 11 (AKAP11), mRNA	Q9UKA4	3585	0	A-kinase anchor protein 11	.	.	.	.	pfam05716	AKAP_110	A-kinase anchor protein 110 kDa (AKAP 110). This family consists of several mammalian protein kinase A anchoring protein 3 (PRKA3) or A-kinase anchor protein 110 kDa (AKAP 110) sequences. Agents that increase intracellular cAMP are potent stimulators of sperm motility. Anchoring inhibitor peptides, designed to disrupt the interaction of the cAMP-dependent protein kinase A (PKA) with A kinase-anch…	GO:0035556|intracellular signal transduction;GO:0010738|regulation of protein kinase A signaling;	GO:0005815|microtubule organizing center;GO:0005777|peroxisome;	GO:0051018|protein kinase A binding;GO:0008157|protein phosphatase 1 binding;	K16527	AKAP11; A-kinase anchor protein 11
EPSTI1	18	2	7	21.4532	47	42	51	0.250522	-1.99699	0.00015867	0.000293478	down	yes	EPSTI1	protein_coding	chr13:43460524-43566407:-	gi|50428917|ref|NP_001002264.1|	2081	0	epithelial-stromal interaction protein 1 isoform 1 [Homo sapiens]	gi|388240826|ref|NM_001002264.2|	3201	0	Homo sapiens epithelial stromal interaction 1 (breast) (EPSTI1), transcript variant 1, mRNA	Q96J88	608	0	Epithelial-stromal interaction protein 1	.	.	.	.	pfam05672	MAP7	MAP7 (E-MAP-115) family. The organisation of microtubules varies with the cell type and is presumably controlled by tissue-specific microtubule-associated proteins (MAPs). The 115-kDa epithelial MAP (E-MAP-115/MAP7) has been identified as a microtubule-stabilizing protein predominantly expressed in cell lines of epithelial origin. The binding of this microtubule associated protein is nucleotide i…	.	.	.	.	.
LPAR6	0	0	3	19.258	59	56	47	0.0254987	-5.29343	1.06956e-09	2.72788e-09	down	yes	LPAR6	protein_coding	chr13:48985182-49018840:-	gi|332841287|ref|XP_001151721.2|	1741	0	PREDICTED: lysophosphatidic acid receptor 6 [Pan troglodytes]	gi|241982698|ref|NM_005767.5|	3003	0	Homo sapiens lysophosphatidic acid receptor 6 (LPAR6), transcript variant 1, mRNA	P43657	675	0	Lysophosphatidic acid receptor 6	.	.	.	.	pfam00001	7tm_1	7 transmembrane receptor (rhodopsin family). This family contains, amongst other G-protein-coupled receptors (GCPRs), members of the opsin family, which have been considered to be typical members of the rhodopsin superfamily. They share several motifs, mainly the seven transmembrane helices, GCPRs of the rhodopsin superfamily. All opsins bind a chromophore, such as 11-cis-retinal. The function of…	.	GO:0016021|integral component of membrane;GO:0005886|plasma membrane;	GO:0004930|G-protein coupled receptor activity;	K04273	LPAR6, P2RY5; lysophosphatidic acid receptor 6
WDFY2	191	17	186	195.068	407	377	374	0.425332	-1.23334	4.66323e-15	1.50953e-14	down	yes	WDFY2	protein_coding	chr13:52158484-52336171:+	gi|685601748|ref|XP_003913951.2|	2425	0	PREDICTED: WD repeat and FYVE domain-containing protein 2 [Papio anubis]	gi|115298666|ref|NM_052950.3|	3809	0	Homo sapiens WD repeat and FYVE domain containing 2 (WDFY2), mRNA	Q96P53	833	0	WD repeat and FYVE domain-containing protein 2	all0284_3	74.7	1e-12	COG2319	pfam01363	FYVE	FYVE zinc finger. The FYVE zinc finger is named after four proteins that it has been found in: Fab1, YOTB/ZK632.12, Vac1, and EEA1. The FYVE finger has been shown to bind two Zn++ ions. The FYVE finger has eight potential zinc coordinating cysteine positions. Many members of this family also include two histidines in a motif R+HHC+XCG, where + represents a charged residue and X any residue. We ha…	GO:0045600|positive regulation of fat cell differentiation;GO:0001934|positive regulation of protein phosphorylation;	GO:0005769|early endosome;GO:0031982|vesicle;	GO:0046872|metal ion binding;	.	.
ATP7B	77	6	85	93.8774	231	183	185	0.347117	-1.52651	4.41376e-11	1.20881e-10	down	yes	ATP7B	protein_coding	chr13:52506806-52585630:-	gi|55743071|ref|NP_000044.2|	7494	0	copper-transporting ATPase 2 isoform a [Homo sapiens]	gi|342187240|ref|NM_000053.3|	6641	0	Homo sapiens ATPase copper transporting beta (ATP7B), transcript variant 1, mRNA	P35670	2885	0	Copper-transporting ATPase 2	SA2344	605	0	COG2217	pfam00122	E1-E2_ATPase	E1-E2 ATPase.	GO:0006878|cellular copper ion homeostasis;GO:0006882|cellular zinc ion homeostasis;GO:0015677|copper ion import;GO:0006825|copper ion transport;GO:0015680|intracellular copper ion transport;GO:0034220|ion transmembrane transport;GO:0007595|lactation;GO:0046688|response to copper ion;GO:0051208|sequestering of calcium ion;	GO:0000139|Golgi membrane;GO:0005887|integral component of plasma membrane;GO:0005770|late endosome;GO:0016020|membrane;GO:0005739|mitochondrion;GO:0032588|trans-Golgi network membrane;	GO:0005524|ATP binding;GO:0005507|copper ion binding;GO:0004008|copper-exporting ATPase activity;GO:0043682|copper-transporting ATPase activity;	K17686	copA, ATP7; Cu+-exporting ATPase [EC:3.6.3.54]
NEK3	76	6	88	93.1846	195	180	215	0.35564	-1.49151	1.14015e-10	3.05648e-10	down	yes	NEK3	protein_coding	chr13:52706779-52733996:-	gi|931584194|ref|XP_014202922.1|	2754	0	PREDICTED: serine/threonine-protein kinase Nek3 isoform X1 [Pan paniscus]	gi|324711032|ref|NM_152720.2|	2412	0	Homo sapiens NIMA related kinase 3 (NEK3), transcript variant 2, mRNA	P51956	1022	0	Serine/threonine-protein kinase Nek3	.	.	.	.	pfam00069	Pkinase	Protein kinase domain.	GO:0051301|cell division;GO:0007059|chromosome segregation;GO:0030010|establishment of cell polarity;GO:0007017|microtubule-based process;GO:0007067|mitotic nuclear division;GO:0048812|neuron projection morphogenesis;GO:0006468|protein phosphorylation;GO:0090043|regulation of tubulin deacetylation;	GO:0030424|axon;GO:0005813|centrosome;GO:0005737|cytoplasm;GO:0005634|nucleus;	GO:0005524|ATP binding;GO:0046872|metal ion binding;GO:0004674|protein serine/threonine kinase activity;	K08857	NEK; NIMA (never in mitosis gene a)-related kinase [EC:2.7.11.1]
THSD1	8	1	18	176.425	475	500	497	0.0226955	-5.46145	1.22907e-65	1.21442e-64	down	yes	THSD1	protein_coding	chr13:52951303-52980629:-	gi|8923894|ref|NP_061146.1|	4362	0	thrombospondin type-1 domain-containing protein 1 isoform 1 precursor [Homo sapiens]	gi|221316730|ref|NM_018676.3|	3347	0	Homo sapiens thrombospondin type 1 domain containing 1 (THSD1), transcript variant 1, mRNA	Q9NS62	1684	0	Thrombospondin type-1 domain-containing protein 1	.	.	.	.	pfam00090	TSP_1	Thrombospondin type 1 domain.	.	GO:0005737|cytoplasm;GO:0005576|extracellular region;GO:0016021|integral component of membrane;	.	.	.
PCDH9	0	0	0	2.68396	8	5	10	0.0481577	-4.37609	0.00747884	0.0119338	down	yes	PCDH9	protein_coding	chr13:66876966-67804468:-	gi|45243534|ref|NP_982354.1|	6301	0	protocadherin-9 isoform 1 precursor [Homo sapiens]	gi|223671938|ref|NM_203487.2|	6227	0	Homo sapiens protocadherin 9 (PCDH9), transcript variant 1, mRNA	Q9HC56	2431	0	Protocadherin-9	.	.	.	.	pfam08374	Protocadherin	Protocadherin. The structure of protocadherins is similar to that of classic cadherins (pfam00028), but particularly on the cytoplasmic domains they also have some unique features. They are expressed in a variety of organisms and are found in high concentrations in the brain where they seem to be localized mainly at cell-cell contact sites. Their expression seems to be developmentally regulated.	GO:0030900|forebrain development;GO:0007156|homophilic cell adhesion via plasma membrane adhesion molecules;	GO:0044291|cell-cell contact zone;GO:0030426|growth cone;GO:0016021|integral component of membrane;GO:0005886|plasma membrane;	GO:0005509|calcium ion binding;	K16498	PCDHD1; protocadherin delta 1
KLF5	3043	234	2884	2807.84	5646	5129	5580	0.467198	-1.09789	4.53004e-95	6.60187e-94	down	yes	KLF5	protein_coding	chr13:73629114-73651680:+	gi|14251215|ref|NP_001721.2|	2108	0	Krueppel-like factor 5 isoform 1 [Homo sapiens]	gi|558472831|ref|NM_001730.4|	3566	0	Homo sapiens Kruppel-like factor 5 (intestinal) (KLF5), transcript variant 1, mRNA	Q13887	816	0	Krueppel-like factor 5	.	.	.	.	pfam13465	zf-H2C2_2	Zinc-finger double domain.	GO:0001525|angiogenesis;GO:0071407|cellular response to organic cyclic compound;GO:1901653|cellular response to peptide;GO:0060576|intestinal epithelial cell development;GO:0030033|microvillus assembly;GO:0000122|negative regulation of transcription from RNA polymerase II promoter;GO:0008284|positive regulation of cell proliferation;GO:0045600|positive regulation of fat cell differentiation;GO:00…	GO:0005737|cytoplasm;GO:0005794|Golgi apparatus;GO:0043231|intracellular membrane-bounded organelle;GO:0005654|nucleoplasm;GO:0005886|plasma membrane;	GO:0046872|metal ion binding;GO:0000978|RNA polymerase II core promoter proximal region sequence-specific DNA binding;GO:0001077|transcriptional activator activity, RNA polymerase II core promoter proximal region sequence-specific binding;	K09206	KLF5; krueppel-like factor 5
KLF12	100	8	67	140.347	295	335	336	0.226711	-2.14108	4.72669e-23	2.01424e-22	down	yes	KLF12	protein_coding	chr13:74260149-74708066:-	gi|403279043|ref|XP_003931082.1|	1690	0	PREDICTED: Krueppel-like factor 12 [Saimiri boliviensis boliviensis]	gi|115392135|ref|NM_007249.4|	10909	0	Homo sapiens Kruppel-like factor 12 (KLF12), mRNA	Q9Y4X4	647	0	Krueppel-like factor 12	SPAC4G8.13c	79	2e-13	COG5048	pfam13465	zf-H2C2_2	Zinc-finger double domain.	GO:0000122|negative regulation of transcription from RNA polymerase II promoter;GO:0045944|positive regulation of transcription from RNA polymerase II promoter;GO:0006357|regulation of transcription from RNA polymerase II promoter;GO:0006351|transcription, DNA-templated;	GO:0005737|cytoplasm;GO:0005654|nucleoplasm;	GO:0003677|DNA binding;GO:0046872|metal ion binding;GO:0000977|RNA polymerase II regulatory region sequence-specific DNA binding;GO:0003714|transcription corepressor activity;GO:0003700|transcription factor activity, sequence-specific DNA binding;GO:0001227|transcriptional repressor activity, RNA polymerase II transcription regulatory region sequence-specific binding;	K09205	KLF8_12; krueppel-like factor 8/12
TBC1D4	274	29	287	364.139	848	744	724	0.321678	-1.63631	2.12234e-37	1.29131e-36	down	yes	TBC1D4	protein_coding	chr13:75858800-76056304:-	gi|114688046|ref|NP_055647.2|	6417	0	TBC1 domain family member 4 isoform 1 [Homo sapiens]	gi|922960069|ref|NM_014832.4|	6426	0	Homo sapiens TBC1 domain family member 4 (TBC1D4), transcript variant 1, mRNA	O60343	2475	0	TBC1 domain family member 4	.	.	.	.	pfam00566	RabGAP-TBC	Rab-GTPase-TBC domain. Identification of a TBC domain in GYP6_YEAST and GYP7_YEAST, which are GTPase activator proteins of yeast Ypt6 and Ypt7, implies that these domains are GTPase activator proteins of Rab-like small GTPases.	GO:0090630|activation of GTPase activity;GO:0032869|cellular response to insulin stimulus;GO:0006886|intracellular protein transport;GO:0061024|membrane organization;GO:0031339|negative regulation of vesicle fusion;GO:0031338|regulation of vesicle fusion;GO:0016192|vesicle-mediated transport;	GO:0005737|cytoplasm;GO:0030659|cytoplasmic vesicle membrane;GO:0012505|endomembrane system;GO:0070062|extracellular exosome;GO:0005622|intracellular;	GO:0005096|GTPase activator activity;GO:0017137|Rab GTPase binding;	K17902	TBC1D4, AS160; TBC1 domain family member 4
MYCBP2	702	52	637	737.788	1521	1488	1575	0.37571	-1.41231	5.89583e-56	4.99849e-55	down	yes	MYCBP2	protein_coding	chr13:77618792-77901177:-	gi|291190787|ref|NP_055872.4|	23384	0	E3 ubiquitin-protein ligase MYCBP2 [Homo sapiens]	gi|291190786|ref|NM_015057.4|	15025	0	Homo sapiens MYC binding protein 2, E3 ubiquitin protein ligase (MYCBP2), mRNA	O75592	8924	0	E3 ubiquitin-protein ligase MYCBP2	.	.	.	.	pfam08005	PHR	PHR domain. This domain is called PHR as it was original found in the proteins PAM, highwire and RPM. This domain can be duplicated in the highwire, PFAM and PRM sequence. The C-terminal region of the protein BTBD1 includes the PHR domain and is known to interact with Topoisomerase I, an enzyme which relaxes DNA supercoils.	GO:0016567|protein ubiquitination;GO:0006355|regulation of transcription, DNA-templated;GO:0006351|transcription, DNA-templated;	GO:0016020|membrane;GO:0005634|nucleus;	GO:0016874|ligase activity;GO:0008270|zinc ion binding;	K10693	MYCBP2, PAM; E3 ubiquitin-protein ligase MYCBP2 [EC:2.3.2.27]
SCEL	0	0	1	83.3472	243	197	272	0.0028138	-8.47326	1.85948e-16	6.35203e-16	down	yes	SCEL	protein_coding	chr13:78109809-78219398:+	gi|238908499|ref|NP_659001.2|	3487	0	sciellin isoform 1 [Homo sapiens]	gi|238908498|ref|NM_144777.2|	3226	0	Homo sapiens sciellin (SCEL), transcript variant 1, mRNA	O95171	1350	0	Sciellin	.	.	.	.	pfam13398	Peptidase_M50B	Peptidase M50B-like. This is a family of bacterial and plant peptidases in the same family as MEROPS:M50B.	GO:0009790|embryo development;GO:0008544|epidermis development;GO:0030216|keratinocyte differentiation;	GO:0001533|cornified envelope;GO:0005737|cytoplasm;GO:0070062|extracellular exosome;	GO:0008270|zinc ion binding;	.	.
SLITRK6	8	3	8	38.399	105	92	85	0.0907162	-3.4625	3.41984e-12	9.87854e-12	down	yes	SLITRK6	protein_coding	chr13:86366922-86373483:-	gi|40217825|ref|NP_115605.2|	4071	0	SLIT and NTRK-like protein 6 precursor [Homo sapiens]	gi|40217824|ref|NM_032229.2|	4181	0	Homo sapiens SLIT and NTRK like family member 6 (SLITRK6), mRNA	Q9H5Y7	1568	0	SLIT and NTRK-like protein 6	alr0124_1	54.7	1e-06	COG4886	pfam13855	LRR_8	Leucine rich repeat.	GO:0008344|adult locomotory behavior;GO:0031223|auditory behavior;GO:0002093|auditory receptor cell morphogenesis;GO:0007409|axonogenesis;GO:0090102|cochlea development;GO:0060384|innervation;GO:0002088|lens development in camera-type eye;GO:0060007|linear vestibuloocular reflex;GO:0035264|multicellular organism growth;GO:0051965|positive regulation of synapse assembly;GO:0007605|sensory percepti…	GO:0009986|cell surface;GO:0005887|integral component of plasma membrane;	.	.	.
SLITRK5	0	0	0	64.0345	193	185	169	0.00201937	-8.95188	8.72948e-14	2.68749e-13	down	yes	SLITRK5	protein_coding	chr13:88324870-88331870:+	gi|40217823|ref|NP_056382.1|	4050	0	SLIT and NTRK-like protein 5 precursor [Homo sapiens]	gi|40217822|ref|NM_015567.1|	4446	0	Homo sapiens SLIT and NTRK like family member 5 (SLITRK5), mRNA	O94991	1564	0	SLIT and NTRK-like protein 5	.	.	.	.	pfam13855	LRR_8	Leucine rich repeat.	GO:0030534|adult behavior;GO:0007409|axonogenesis;GO:0072358|cardiovascular system development;GO:0007268|synaptic transmission;GO:0048813|dendrite morphogenesis;GO:0007625|grooming behavior;GO:0051965|positive regulation of synapse assembly;GO:0009410|response to xenobiotic stimulus;GO:0043588|skin development;GO:0021756|striatum development;	GO:0016021|integral component of membrane;GO:0043235|receptor complex;	.	.	.
GPC6	0	0	0	83.7381	268	241	207	0.00154403	-9.33909	5.80925e-15	1.87298e-14	down	yes	GPC6	protein_coding	chr13:93879078-95060273:+	gi|5031719|ref|NP_005699.1|	2777	0	glypican-6 precursor [Homo sapiens]	gi|221316693|ref|NM_005708.3|	7102	0	Homo sapiens glypican 6 (GPC6), mRNA	Q9Y625	1074	0	Glypican-6	.	.	.	.	pfam01153	Glypican	Glypican.	GO:0016477|cell migration;GO:0006024|glycosaminoglycan biosynthetic process;GO:0006027|glycosaminoglycan catabolic process;GO:0030203|glycosaminoglycan metabolic process;GO:0001523|retinoid metabolic process;	GO:0031225|anchored component of membrane;GO:0005615|extracellular space;GO:0005796|Golgi lumen;GO:0005887|integral component of plasma membrane;GO:0043202|lysosomal lumen;GO:0005634|nucleus;GO:0005886|plasma membrane;GO:0005578|proteinaceous extracellular matrix;	GO:0043395|heparan sulfate proteoglycan binding;	K08112	GPC6; glypican 6
GPR180	278	19	256	260.683	505	508	547	0.436468	-1.19605	1.53768e-17	5.45993e-17	down	yes	GPR180	protein_coding	chr13:95254104-95286899:+	gi|296188836|ref|XP_002742524.1|	2218	0	PREDICTED: integral membrane protein GPR180 [Callithrix jacchus]	gi|324710989|ref|NM_180989.5|	8875	0	Homo sapiens G protein-coupled receptor 180 (GPR180), mRNA	Q86V85	826	0	Integral membrane protein GPR180	.	.	.	.	pfam10192	GpcrRhopsn4	Rhodopsin-like GPCR transmembrane domain. This region of 270 amino acids is the seven transmembrane alpha-helical domains included within five GPCRRHODOPSN4 motifs of a G-protein-coupled-receptor (GPCR) protein, conserved from nematodes to humans. GPCRs are integral membrane receptors whose intracellular actions are mediated by signalling pathways involving G proteins and downstream secondary mes…	GO:0007186|G-protein coupled receptor signaling pathway;GO:0019236|response to pheromone;	GO:0070062|extracellular exosome;GO:0016021|integral component of membrane;	.	.	.
RAP2A	261	25	278	318.78	695	645	649	0.354808	-1.49489	7.95836e-32	4.25021e-31	down	yes	RAP2A	protein_coding	chr13:98086475-98120252:+	gi|686744183|ref|XP_009247013.1|	843	1e-100	PREDICTED: ras-related protein Rap-2a [Pongo abelii]	gi|197245435|ref|NM_021033.6|	4358	0	Homo sapiens RAP2A, member of RAS oncogene family (RAP2A), mRNA	Q5R988	326	2e-101	Ras-related protein Rap-2a	.	.	.	.	pfam00071	Ras	Ras family. Includes sub-families Ras, Rab, Rac, Ral, Ran, Rap Ypt1 and more. Shares P-loop motif with GTP_EFTU, arf and myosin_head. See pfam00009 pfam00025, pfam00063. As regards Rab GTPases, these are important regulators of vesicle formation, motility and fusion. They share a fold in common with all Ras GTPases: this is a six-stranded beta-sheet surrounded by five alpha-helices.	GO:0031532|actin cytoskeleton reorganization;GO:0034613|cellular protein localization;GO:0031954|positive regulation of protein autophosphorylation;GO:0032486|Rap protein signal transduction;GO:0048814|regulation of dendrite morphogenesis;GO:0046328|regulation of JNK cascade;	GO:0030496|midbody;GO:0055038|recycling endosome membrane;	GO:0005525|GTP binding;GO:0003924|GTPase activity;	.	.
DOCK9	511	46	537	517.359	1087	961	974	0.452269	-1.14475	4.10469e-30	2.10772e-29	down	yes	DOCK9	protein_coding	chr13:99445741-99738660:-	gi|119629403|gb|EAX08998.1|	9880	0	dedicator of cytokinesis 9, isoform CRA_e [Homo sapiens]	gi|194239704|ref|NM_001130048.1|	7629	0	Homo sapiens dedicator of cytokinesis 9 (DOCK9), transcript variant 2, mRNA	Q9BZ29	3623	0	Dedicator of cytokinesis protein 9	.	.	.	.	pfam06920	Ded_cyto	Dedicator of cytokinesis. This family represents a conserved region approximately 200 residues long within a number of eukaryotic dedicator of cytokinesis proteins. These are potential guanine nucleotide exchange factors, which activate some small GTPases by exchanging bound GDP for free GTP.	GO:0007596|blood coagulation;GO:0007264|small GTPase mediated signal transduction;	GO:0005913|cell-cell adherens junction;GO:0005829|cytosol;GO:0012505|endomembrane system;GO:0016020|membrane;	GO:0098641|cadherin binding involved in cell-cell adhesion;GO:0005085|guanyl-nucleotide exchange factor activity;	.	.
ZIC5	119	5	136	31.9905	0	0	0	537.214	9.06935	2.0193e-13	6.12944e-13	up	yes	ZIC5	protein_coding	chr13:100615275-100624178:-	gi|803228881|ref|XP_011974710.1|	1453	6e-180	PREDICTED: zinc finger protein ZIC 5 isoform X2 [Ovis aries musimon]	gi|118766336|ref|NM_033132.3|	4597	0	Homo sapiens Zic family member 5 (ZIC5), mRNA	Q96T25	520	4e-165	Zinc finger protein ZIC 5	.	.	.	.	pfam13465	zf-H2C2_2	Zinc-finger double domain.	GO:0030154|cell differentiation;GO:0007399|nervous system development;	GO:0005634|nucleus;	GO:0003677|DNA binding;GO:0046872|metal ion binding;	K09226	ZIC5; zinc finger protein ZIC 5
ZIC2	128	17	127	50.2001	7	6	12	14.7402	3.88169	1.18737e-20	4.71967e-20	up	yes	ZIC2	protein_coding	chr13:100634026-100639019:+	gi|148745261|gb|AAI42527.1|	1803	0	LOC514433 protein [Bos taurus]	gi|325053696|ref|NM_007129.3|	2975	0	Homo sapiens Zic family member 2 (ZIC2), mRNA	O95409	698	0	Zinc finger protein ZIC 2	.	.	.	.	pfam13465	zf-H2C2_2	Zinc-finger double domain.	GO:0007420|brain development;GO:0030154|cell differentiation;GO:0045892|negative regulation of transcription, DNA-templated;GO:0051091|positive regulation of sequence-specific DNA binding transcription factor activity;GO:0045893|positive regulation of transcription, DNA-templated;GO:0006351|transcription, DNA-templated;GO:0007601|visual perception;	GO:0005737|cytoplasm;GO:0005634|nucleus;	GO:0031490|chromatin DNA binding;GO:0003677|DNA binding;GO:0046872|metal ion binding;GO:0003700|transcription factor activity, sequence-specific DNA binding;	K06235	ZIC2; zinc finger protein ZIC 2
TEX30	329	33	358	152.908	132	116	110	2.55376	1.35262	3.98507e-14	1.24479e-13	up	yes	TEX30	protein_coding	chr13:103418238-103426171:-	gi|635026547|ref|XP_007959018.1|	1278	3e-171	PREDICTED: testis-expressed sequence 30 protein isoform X1 [Chlorocebus sabaeus]	gi|557948005|ref|NM_138779.4|	1397	0	Homo sapiens testis expressed 30 (TEX30), transcript variant 1, mRNA	Q5JUR7	474	9e-166	Testis-expressed sequence 30 protein	SMb20688	75.1	1e-14	COG3571	pfam12695	Abhydrolase_5	Alpha/beta hydrolase family. This family contains a diverse range of alpha/beta hydrolase enzymes.	.	GO:0005634|nucleus;	GO:0016787|hydrolase activity;	.	.
KDELC1	471	27	490	198.101	196	161	217	2.05589	1.03976	6.0097e-10	1.5524e-09	up	yes	KDELC1	protein_coding	chr13:103436631-103451404:-	gi|176866369|ref|NP_076994.2|	2718	0	KDEL motif-containing protein 1 isoform 1 precursor [Homo sapiens]	gi|176866368|ref|NM_024089.2|	2107	0	Homo sapiens KDEL motif containing 1 (KDELC1), transcript variant 1, mRNA	Q6UW63	1051	0	KDEL motif-containing protein 1	.	.	.	.	pfam05686	Glyco_transf_90	Glycosyl transferase family 90. This family of glycosyl transferases are specifically (mannosyl) glucuronoxylomannan/galactoxylomannan -beta 1,2-xylosyltransferases, EC:2.4.2.-.	GO:0006664|glycolipid metabolic process;	GO:0005788|endoplasmic reticulum lumen;	GO:0046527|glucosyltransferase activity;	.	.
CARS2	1355	104	1532	512.774	281	250	241	4.74535	2.24651	3.26614e-97	4.83946e-96	up	yes	CARS2	protein_coding	chr13:111293757-111358527:-	gi|13375695|ref|NP_078813.1|	2614	0	probable cysteine--tRNA ligase, mitochondrial [Homo sapiens]	gi|765826562|ref|NM_024537.3|	1909	0	Homo sapiens cysteinyl-tRNA synthetase 2, mitochondrial (putative) (CARS2), mRNA	Q9HA77	1010	0	Probable cysteine--tRNA ligase, mitochondrial	PH0636	313	5e-98	COG0215	pfam01406	tRNA-synt_1e	tRNA synthetases class I (C) catalytic domain. This family includes only cysteinyl tRNA synthetases.	GO:0006423|cysteinyl-tRNA aminoacylation;	GO:0005737|cytoplasm;GO:0005759|mitochondrial matrix;	GO:0005524|ATP binding;GO:0004817|cysteine-tRNA ligase activity;GO:0046872|metal ion binding;	K01883	CARS, cysS; cysteinyl-tRNA synthetase [EC:6.1.1.16]
ADPRHL1	48	6	51	18.3968	4	2	1	19.9058	4.31511	1.70614e-09	4.31302e-09	up	yes	ADPRHL1	protein_coding	chr13:114076255-114107839:-	gi|967414791|ref|XP_014976998.1|	1952	0	PREDICTED: filaggrin-2 isoform X1 [Macaca mulatta]	gi|565324228|ref|NM_138430.4|	2034	0	Homo sapiens ADP-ribosylhydrolase like 1 (ADPRHL1), transcript variant 1, mRNA	Q8NDY3	737	0	[Protein ADP-ribosylarginine] hydrolase-like protein 1	.	.	.	.	pfam03747	ADP_ribosyl_GH	ADP-ribosylglycohydrolase. This family includes enzymes that ADP-ribosylations, for example ADP-ribosylarginine hydrolase EC:3.2.2.19 cleaves ADP-ribose-L-arginine. The family also includes dinitrogenase reductase activating glycohydrolase. Most surprisingly the family also includes jellyfish crystallins, these proteins appear to have lost the presumed active site residues.	GO:0090630|activation of GTPase activity;GO:0006886|intracellular protein transport;GO:0051725|protein de-ADP-ribosylation;GO:0031338|regulation of vesicle fusion;	GO:0012505|endomembrane system;GO:0005622|intracellular;	GO:0003875|ADP-ribosylarginine hydrolase activity;GO:0005096|GTPase activator activity;GO:0000287|magnesium ion binding;GO:0017137|Rab GTPase binding;	.	.
RASA3	309	25	250	112.323	69	66	72	3.55468	1.82972	1.55079e-17	5.50535e-17	up	yes	RASA3	protein_coding	chr13:114747194-114898095:-	gi|38201692|ref|NP_031394.2|	4514	0	ras GTPase-activating protein 3 isoform 1 [Homo sapiens]	gi|1003088850|ref|NM_007368.3|	4200	0	Homo sapiens RAS p21 protein activator 3 (RASA3), transcript variant 1, mRNA	Q14644	1743	0	Ras GTPase-activating protein 3	.	.	.	.	pfam00616	RasGAP	GTPase-activator protein for Ras-like GTPase. All alpha-helical domain that accelerates the GTPase activity of Ras, thereby "switching" it into an "off" position.	GO:0000165|MAPK cascade;GO:0046580|negative regulation of Ras protein signal transduction;GO:0007165|signal transduction;	GO:0005737|cytoplasm;GO:0005829|cytosol;GO:0031235|intrinsic component of the cytoplasmic side of the plasma membrane;	GO:0015278|calcium-release channel activity;GO:0005096|GTPase activator activity;GO:0046872|metal ion binding;	K12380	RASA3; Ras GTPase-activating protein 3
CDC16	1076	86	1135	480.547	461	391	421	2.2345	1.15995	1.08419e-30	5.63356e-30	up	yes	CDC16	protein_coding	chr13:115000362-115038150:+	gi|118402578|ref|NP_001072113.1|	3265	0	cell division cycle protein 16 homolog isoform 1 [Homo sapiens]	gi|118402577|ref|NM_001078645.1|	2293	0	Homo sapiens cell division cycle 16 (CDC16), transcript variant 2, mRNA	Q13042	1262	0	Cell division cycle protein 16 homolog	.	.	.	.	pfam12895	Apc3	Anaphase-promoting complex, cyclosome, subunit 3. Apc3, otherwise known as Cdc27, is one of the subunits of the anaphase-promoting complex or cyclosome. The anaphase-promoting complex is a multiprotein subunit E3 ubiquitin ligase complex that controls segregation of chromosomes and exit from mitosis in eukaryotes. The protein members of this family contain TPR repeats just as those of Apc7 do, an…	GO:0031145|anaphase-promoting complex-dependent proteasomal ubiquitin-dependent protein catabolic process;GO:0051301|cell division;GO:0008283|cell proliferation;GO:0007067|mitotic nuclear division;GO:0051436|negative regulation of ubiquitin-protein ligase activity involved in mitotic cell cycle;GO:0051437|positive regulation of ubiquitin-protein ligase activity involved in regulation of mitotic c…	GO:0005680|anaphase-promoting complex;GO:0005813|centrosome;GO:0005737|cytoplasm;GO:0005829|cytosol;GO:0005654|nucleoplasm;GO:0005819|spindle;	.	K03353	APC6, CDC16; anaphase-promoting complex subunit 6
CHAMP1	812	59	772	334.772	310	278	270	2.3602	1.23891	6.88424e-25	3.08253e-24	up	yes	CHAMP1	protein_coding	chr13:115079965-115092803:+	gi|41281612|ref|NP_115812.1|	3203	0	chromosome alignment-maintaining phosphoprotein 1 [Homo sapiens]	gi|255918137|ref|NM_032436.2|	3818	0	Homo sapiens chromosome alignment maintaining phosphoprotein 1 (CHAMP1), transcript variant 1, mRNA	Q96JM3	1238	0	Chromosome alignment-maintaining phosphoprotein 1	.	.	.	.	pfam03154	Atrophin-1	Atrophin-1 family. Atrophin-1 is the protein product of the dentatorubral-pallidoluysian atrophy (DRPLA) gene. DRPLA OMIM:125370 is a progressive neurodegenerative disorder. It is caused by the expansion of a CAG repeat in the DRPLA gene on chromosome 12p. This results in an extended polyglutamine region in atrophin-1, that is thought to confer toxicity to the protein, possibly through altering i…	GO:0051315|attachment of mitotic spindle microtubules to kinetochore;GO:0034501|protein localization to kinetochore;GO:0035372|protein localization to microtubule;GO:0031134|sister chromatid biorientation;	GO:0000793|condensed chromosome;GO:0000777|condensed chromosome kinetochore;GO:0005737|cytoplasm;GO:0005654|nucleoplasm;GO:0005634|nucleus;GO:0005819|spindle;	GO:0046872|metal ion binding;GO:0003676|nucleic acid binding;	.	.
GJA3	21	2	19	7.28204	0	2	4	8.92329	3.15758	0.000867093	0.00151336	up	yes	GJA3	protein_coding	chr13:20712395-20735183:-	gi|22779877|ref|NP_068773.2|	1696	0	gap junction alpha-3 protein [Homo sapiens]	gi|115392136|ref|NM_021954.3|	5205	0	Homo sapiens gap junction protein alpha 3 (GJA3), mRNA	Q9Y6H8	657	0	Gap junction alpha-3 protein	.	.	.	.	pfam00029	Connexin	Connexin.	GO:0007267|cell-cell signaling;GO:0006810|transport;GO:0007601|visual perception;	GO:0005922|connexon complex;GO:0016021|integral component of membrane;	GO:0005243|gap junction channel activity;	K07612	GJA3, CX46; gap junction protein, alpha 3
IFT88	201	14	245	83.7128	57	57	66	3.08589	1.62568	2.02968e-11	5.64592e-11	up	yes	IFT88	protein_coding	chr13:21141208-21265576:+	gi|530402692|ref|XP_005266603.1|	4545	0	PREDICTED: intraflagellar transport protein 88 homolog isoform X3 [Homo sapiens]	gi|972776285|ref|NM_175605.4|	3160	0	Homo sapiens intraflagellar transport 88 (IFT88), transcript variant 1, mRNA	Q13099	1659	0	Intraflagellar transport protein 88 homolog	BB0195	70.1	1e-11	COG0457	pfam13414	TPR_11	TPR repeat.	GO:0060271|cilium morphogenesis;GO:2000785|regulation of autophagosome assembly;GO:1902017|regulation of cilium assembly;	GO:0005814|centriole;GO:0036064|ciliary basal body;GO:0097542|ciliary tip;GO:0005929|cilium;GO:0030992|intraciliary transport particle B;GO:0031514|motile cilium;GO:0072372|primary cilium;	.	K16474	IFT88; intraflagellar transport protein 88
N6AMT2	174	15	148	71.3593	64	53	53	2.50918	1.32721	2.56435e-07	5.74622e-07	up	yes	N6AMT2	protein_coding	chr13:21303073-21348057:-	gi|28372547|ref|NP_777588.1|	1145	4e-156	protein-lysine N-methyltransferase N6AMT2 [Homo sapiens]	gi|974576760|ref|NM_174928.2|	872	0	Homo sapiens eukaryotic translation elongation factor 1 alpha lysine methyltransferase 1 (EEF1AKMT1), transcript variant 1, mRNA	Q8WVE0	445	1e-157	Protein-lysine N-methyltransferase N6AMT2	.	.	.	.	pfam10237	N6-adenineMlase	Probable N6-adenine methyltransferase. This is a protein of approximately 200 residues which is conserved from plants to humans. It contains a highly conserved QFW motif close to the N-terminus and a DPPF motif in the centre. The DPPF motif is characteristic of N-6 adenine-specific DNA methylases, and this family is found in eukaryotes.	.	GO:0005737|cytoplasm;GO:0070062|extracellular exosome;	GO:0003676|nucleic acid binding;GO:0016279|protein-lysine N-methyltransferase activity;	.	.
LATS2	702	55	710	308.18	302	255	266	2.20837	1.14298	1.91315e-20	7.53867e-20	up	yes	LATS2	protein_coding	chr13:21547176-21635722:-	gi|126507091|ref|NP_055387.2|	5124	0	serine/threonine-protein kinase LATS2 [Homo sapiens]	gi|126507090|ref|NM_014572.2|	5542	0	Homo sapiens large tumor suppressor kinase 2 (LATS2), mRNA	Q9NRM7	1978	0	Serine/threonine-protein kinase LATS2	.	.	.	.	pfam00069	Pkinase	Protein kinase domain.	GO:0051301|cell division;GO:0034613|cellular protein localization;GO:0000082|G1/S transition of mitotic cell cycle;GO:0035329|hippo signaling;GO:0009755|hormone-mediated signaling pathway;GO:0001827|inner cell mass cell fate commitment;GO:0001828|inner cell mass cellular morphogenesis;GO:0035556|intracellular signal transduction;GO:0030216|keratinocyte differentiation;GO:0007067|mitotic nuclear d…	GO:0005737|cytoplasm;GO:0005829|cytosol;GO:0005815|microtubule organizing center;GO:0005634|nucleus;GO:0000922|spindle pole;	GO:0005524|ATP binding;GO:0046872|metal ion binding;GO:0004674|protein serine/threonine kinase activity;	K08791	LATS1_2, Wts; serine/threonine-protein kinase LATS1/2 [EC:2.7.11.1]
SAP18	1820	152	1793	817.852	753	749	727	2.10913	1.07665	3.05432e-41	2.00561e-40	up	yes	SAP18	protein_coding	chr13:21714653-21723224:+	gi|215490089|ref|NP_005861.2|	831	6e-103	histone deacetylase complex subunit SAP18 [Homo sapiens]	gi|215490088|ref|NM_005870.4|	2301	0	Homo sapiens Sin3A associated protein 18kDa (SAP18), mRNA	Q5RDT5	295	2e-93	Histone deacetylase complex subunit SAP18	.	.	.	.	pfam06487	SAP18	Sin3 associated polypeptide p18 (SAP18). This family consists of several eukaryotic Sin3 associated polypeptide p18 (SAP18) sequences. SAP18 is known to be a component of the Sin3-containing complex which is responsible for the repression of transcription via the modification of histone polypeptides. SAP18 is also present in the ASAP complex which is thought to be involved in the regulation of sp…	GO:0006397|mRNA processing;GO:0048025|negative regulation of mRNA splicing, via spliceosome;GO:0043065|positive regulation of apoptotic process;GO:0000381|regulation of alternative mRNA splicing, via spliceosome;GO:0006355|regulation of transcription, DNA-templated;GO:0008380|RNA splicing;GO:0006351|transcription, DNA-templated;	GO:0061574|ASAP complex;GO:0005737|cytoplasm;GO:0016607|nuclear speck;	.	K14324	SAP18; histone deacetylase complex subunit SAP18
SKA3	462	38	492	201.292	158	151	178	2.52626	1.337	4.17258e-18	1.51463e-17	up	yes	SKA3	protein_coding	chr13:21727734-21750741:-	gi|260763910|ref|NP_659498.4|	2161	0	spindle and kinetochore-associated protein 3 isoform 1 [Homo sapiens]	gi|260763909|ref|NM_145061.5|	2919	0	Homo sapiens spindle and kinetochore associated complex subunit 3 (SKA3), transcript variant 1, mRNA	Q8IX90	837	0	Spindle and kinetochore-associated protein 3	.	.	.	.	pfam05622	HOOK	HOOK protein. This family consists of several HOOK1, 2 and 3 proteins from different eukaryotic organisms. The different members of the human gene family are HOOK1, HOOK2 and HOOK3. Different domains have been identified in the three human HOOK proteins, and it was demonstrated that the highly conserved NH2-domain mediates attachment to microtubules, whereas the central coiled-coil motif mediates…	GO:0051301|cell division;GO:0007059|chromosome segregation;GO:0007067|mitotic nuclear division;GO:0031110|regulation of microtubule polymerization or depolymerization;	GO:0000940|condensed chromosome outer kinetochore;GO:0005737|cytoplasm;GO:0000776|kinetochore;GO:0005876|spindle microtubule;	.	.	.
MRPL57	1246	81	1288	445.502	261	237	251	4.21634	2.07599	7.66468e-75	8.58212e-74	up	yes	MRPL57	protein_coding	chr13:21750372-21753220:+	gi|332260292|ref|XP_003279221.1|	646	4e-75	PREDICTED: ribosomal protein 63, mitochondrial [Nomascus leucogenys]	gi|46370097|ref|NM_024026.4|	2652	0	Homo sapiens mitochondrial ribosomal protein L57 (MRPL57), mRNA	Q9BQC6	211	2e-62	Ribosomal protein 63, mitochondrial	.	.	.	.	pfam14978	MRP-63	Mitochondrial ribosome protein 63. This family of proteins is present in the intact 55S subunit of the mitochondrial ribosome. It is not known if it belongs to the 28S or to the 39S subunit.	GO:0032543|mitochondrial translation;	GO:0005761|mitochondrial ribosome;	GO:0003735|structural constituent of ribosome;	.	.
RASL11A	202	17	191	63.3925	4	4	11	27.0948	4.75995	3.83736e-30	1.97102e-29	up	yes	RASL11A	protein_coding	chr13:27844464-27847827:+	gi|795254431|ref|XP_011855355.1|	1413	0	PREDICTED: ras-like protein family member 11A [Mandrillus leucophaeus]	gi|45592962|ref|NM_206827.1|	1543	0	Homo sapiens RAS like family 11 member A (RASL11A), mRNA	Q6T310	463	1e-160	Ras-like protein family member 11A	.	.	.	.	pfam00071	Ras	Ras family. Includes sub-families Ras, Rab, Rac, Ral, Ran, Rap Ypt1 and more. Shares P-loop motif with GTP_EFTU, arf and myosin_head. See pfam00009 pfam00025, pfam00063. As regards Rab GTPases, these are important regulators of vesicle formation, motility and fusion. They share a fold in common with all Ras GTPases: this is a six-stranded beta-sheet surrounded by five alpha-helices.	GO:0045943|positive regulation of transcription from RNA polymerase I promoter;GO:0007264|small GTPase mediated signal transduction;GO:0006351|transcription, DNA-templated;	GO:0016020|membrane;GO:0005730|nucleolus;	GO:0005525|GTP binding;	K07852	RASL11A; Ras-like protein family member 11A
MTUS2	50	4	58	15.9424	0	0	0	249.195	7.96113	4.53872e-10	1.18103e-09	up	yes	MTUS2	protein_coding	chr13:29598748-30080084:+	gi|140161498|ref|NP_001028774.2|	6486	0	microtubule-associated tumor suppressor candidate 2 isoform a [Homo sapiens]	gi|767977522|ref|XM_011535020.1|	6939	0	PREDICTED: Homo sapiens microtubule associated tumor suppressor candidate 2 (MTUS2), transcript variant X2, mRNA	Q5JR59	2482	0	Microtubule-associated tumor suppressor candidate 2	.	.	.	.	pfam01576	Myosin_tail_1	Myosin tail. The myosin molecule is a multi-subunit complex made up of two heavy chains and four light chains it is a fundamental contractile protein found in all eukaryote cell types. This family consists of the coiled-coil myosin heavy chain tail region. The coiled-coil is composed of the tail from two molecules of myosin. These can then assemble into the macromolecular thick filament. The coil…	.	GO:0005737|cytoplasm;GO:0005874|microtubule;GO:0005634|nucleus;	GO:0008017|microtubule binding;GO:0042803|protein homodimerization activity;	.	.
HMGB1	9613	817	9719	4155.75	3247	3332	3424	2.52654	1.33716	5.86827e-157	1.63905e-155	up	yes	HMGB1	protein_coding	chr13:31032053-31191734:-	gi|852781289|ref|XP_012882747.1|	810	4e-95	PREDICTED: high mobility group protein B1 isoform X1 [Dipodomys ordii]	gi|926459556|ref|NM_001313893.1|	5027	0	Homo sapiens high mobility group box 1 (HMGB1), transcript variant 1, mRNA	P63159	310	1e-94	High mobility group protein B1	YBR089c-a	62.4	4e-10	COG5648	pfam09011	HMG_box_2	HMG-box domain. This short 71 residue domain is an HMG-box domain. HMG-box domains mediate re-modelling of chromatin-structure. Mammalian HMG-box proteins are of two types: those that are non-sequence-specific DNA-binding proteins with two HMG-box domains and a long highly acidic C-tail; and a diverse group of sequence-specific transcription factor-proteins with either a single HMG-box or up to s…	GO:0031532|actin cytoskeleton reorganization;GO:0002250|adaptive immune response;GO:0043277|apoptotic cell clearance;GO:0006914|autophagy;GO:0000902|cell morphogenesis;GO:0071347|cellular response to interleukin-1;GO:0006935|chemotaxis;GO:0007623|circadian rhythm;GO:0032392|DNA geometric change;GO:0006310|DNA recombination;GO:0006281|DNA repair;GO:0050930|induction of positive chemotaxis;GO:00069…	GO:0005694|chromosome;GO:0005737|cytoplasm;GO:0005793|endoplasmic reticulum-Golgi intermediate compartment;GO:0005768|endosome;GO:0005615|extracellular space;GO:0005634|nucleus;GO:0005886|plasma membrane;	GO:0008097|5S rRNA binding;GO:0003681|bent DNA binding;GO:0000405|bubble DNA binding;GO:0000402|crossed form four-way junction DNA binding;GO:0005125|cytokine activity;GO:0008301|DNA binding, bending;GO:0003690|double-stranded DNA binding;GO:0000400|four-way junction DNA binding;GO:0051861|glycolipid binding;GO:0008201|heparin binding;GO:0000401|open form four-way junction DNA binding;GO:0042277|…	K10802	HMGB1; high mobility group protein B1
HSPH1	2716	213	2741	1125.2	877	890	840	2.69048	1.42786	2.84707e-90	3.90833e-89	up	yes	HSPH1	protein_coding	chr13:31709111-31736525:-	gi|42544159|ref|NP_006635.2|	4505	0	heat shock protein 105 kDa isoform 1 [Homo sapiens]	gi|557357698|ref|NM_006644.3|	5360	0	Homo sapiens heat shock protein family H (Hsp110) member 1 (HSPH1), transcript variant 1, mRNA	Q92598	1739	0	Heat shock protein 105 kDa	.	.	.	.	pfam00012	HSP70	Hsp70 protein. Hsp70 chaperones help to fold many proteins. Hsp70 assisted folding involves repeated cycles of substrate binding and release. Hsp70 activity is ATP dependent. Hsp70 proteins are made up of two regions: the amino terminus is the ATPase domain and the carboxyl terminus is the substrate binding region.	GO:0051085|chaperone mediated protein folding requiring cofactor;GO:1903748|negative regulation of establishment of protein localization to mitochondrion;GO:1903751|negative regulation of intrinsic apoptotic signaling pathway in response to hydrogen peroxide;GO:1903753|negative regulation of p38MAPK cascade;GO:0045345|positive regulation of MHC class I biosynthetic process;GO:0051135|positive reg…	GO:0005737|cytoplasm;GO:0005829|cytosol;GO:0071682|endocytic vesicle lumen;GO:0070062|extracellular exosome;GO:0005576|extracellular region;GO:0005874|microtubule;GO:0005654|nucleoplasm;	GO:0000774|adenyl-nucleotide exchange factor activity;GO:0005524|ATP binding;	K09485	HSP110; heat shock protein 110kDa
FRY	259	24	275	88.6784	11	12	15	18.5188	4.21092	3.21622e-41	2.11036e-40	up	yes	FRY	protein_coding	chr13:32605437-32870776:+	gi|117606355|ref|NP_075463.2|	14565	0	protein furry homolog [Homo sapiens]	gi|117606354|ref|NM_023037.2|	10717	0	Homo sapiens FRY microtubule binding protein (FRY), mRNA	Q5TBA9	5615	0	Protein furry homolog	.	.	.	.	pfam14222	MOR2-PAG1_N	Cell morphogenesis N-terminal. This family is the conserved N-terminal region of proteins that are involved in cell morphogenesis.	GO:0090527|actin filament reorganization;GO:0000902|cell morphogenesis;GO:1904428|negative regulation of tubulin deacetylation;GO:0031175|neuron projection development;	GO:0005938|cell cortex;GO:0005815|microtubule organizing center;GO:0030427|site of polarized growth;GO:0000922|spindle pole;	GO:0004857|enzyme inhibitor activity;	.	.
N4BP2L1	104	12	102	38.5678	8	10	4	13.0329	3.70409	1.73362e-16	5.92778e-16	up	yes	N4BP2L1	protein_coding	chr13:32974860-33002315:-	gi|675785823|ref|XP_003826915.2|	1258	2e-160	PREDICTED: NEDD4-binding protein 2-like 1 isoform X1 [Pan paniscus]	gi|119226223|ref|NM_052818.2|	3047	0	Homo sapiens NEDD4 binding protein 2-like 1 (N4BP2L1), transcript variant 1, mRNA	Q5TBK1	425	2e-139	NEDD4-binding protein 2-like 1	.	.	.	.	pfam13671	AAA_33	AAA domain. This family of domains contain only a P-loop motif, that is characteristic of the AAA superfamily. Many of the proteins in this family are just short fragments so there is no Walker B motif.	.	.	.	.	.
RFC3	986	79	1092	443.452	369	379	396	2.32442	1.21687	8.70402e-30	4.43605e-29	up	yes	RFC3	protein_coding	chr13:34392206-34540695:+	gi|4506489|ref|NP_002906.1|	1910	0	replication factor C subunit 3 isoform 1 [Homo sapiens]	gi|108773785|ref|NM_002915.3|	2393	0	Homo sapiens replication factor C subunit 3 (RFC3), transcript variant 1, mRNA	P40938	740	0	Replication factor C subunit 3	SPBC83.14c	369	4e-119	COG0470	pfam08542	Rep_fac_C	Replication factor C C-terminal domain. This is the C-terminal domain of RFC (replication factor-C) protein of the clamp loader complex which binds to the DNA sliding clamp (proliferating cell nuclear antigen, PCNA). The five modules of RFC assemble into a right-handed spiral, which results in only three of the five RFC subunits (RFC-A, RFC-B and RFC-C) making contact with PCNA, leaving a wedge-s…	GO:0042769|DNA damage response, detection of DNA damage;GO:0006260|DNA replication;GO:0006271|DNA strand elongation involved in DNA replication;GO:0000731|DNA synthesis involved in DNA repair;GO:0070987|error-free translesion synthesis;GO:0042276|error-prone translesion synthesis;GO:0006297|nucleotide-excision repair, DNA gap filling;GO:0033683|nucleotide-excision repair, DNA incision;GO:0006296|…	GO:0031390|Ctf18 RFC-like complex;GO:0005663|DNA replication factor C complex;GO:0005654|nucleoplasm;	GO:0003689|DNA clamp loader activity;	K10756	RFC3_5; replication factor C subunit 3/5
NBEA	316	22	311	91.8662	4	3	0	113.178	6.82245	1.46425e-31	7.77312e-31	up	yes	NBEA	protein_coding	chr13:35516424-36246873:+	gi|62422577|ref|NP_056493.3|	15180	0	neurobeachin isoform 1 [Homo sapiens]	gi|291045420|ref|NM_015678.4|	11120	0	Homo sapiens neurobeachin (NBEA), transcript variant 1, mRNA	Q8NFP9	5784	0	Neurobeachin	.	.	.	.	pfam02138	Beach	Beige/BEACH domain.	GO:0008104|protein localization;	GO:0005829|cytosol;GO:0012505|endomembrane system;GO:0005886|plasma membrane;GO:0005802|trans-Golgi network;	.	.	.
RFXAP	169	19	225	84.1617	54	64	56	3.01111	1.5903	1.67807e-10	4.46077e-10	up	yes	RFXAP	protein_coding	chr13:37393339-37403740:+	gi|296203726|ref|XP_002749059.1|	823	2e-98	PREDICTED: regulatory factor X-associated protein [Callithrix jacchus]	gi|187761332|ref|NM_000538.3|	2825	0	Homo sapiens regulatory factor X associated protein (RFXAP), mRNA	O00287	309	1e-95	Regulatory factor X-associated protein	.	.	.	.	pfam15289	RFXA_RFXANK_bdg	Regulatory factor X-associated C-terminal binding domain. This C-terminal domain of Regulatory factor X-associated protein binds to RFXANK, the Ankyrin-repeat regulatory factor X proteins. RFXA is part of the RFX complex, Mutants of either RFXAP or RFXANK protein fail to bind to each other. RFX5 binds only to the RFXANK-RFXAP scaffold and not to either protein alone, and neither the scaffold nor …	.	GO:0005634|nucleus;	GO:0003677|DNA binding;GO:0003713|transcription coactivator activity;GO:0003700|transcription factor activity, sequence-specific DNA binding;	K08063	RFXAP; regulatory factor X-associated protein
SMAD9	238	27	244	90.5349	26	24	16	10.0987	3.3361	3.49128e-32	1.88555e-31	up	yes	SMAD9	protein_coding	chr13:37418968-37494409:-	gi|187828357|ref|NP_001120689.1|	2301	0	mothers against decapentaplegic homolog 9 isoform a [Homo sapiens]	gi|284507301|ref|NM_001127217.2|	5592	0	Homo sapiens SMAD family member 9 (SMAD9), transcript variant a, mRNA	O15198	890	0	Mothers against decapentaplegic homolog 9	.	.	.	.	pfam03166	MH2	MH2 domain. This is the MH2 (MAD homology 2) domain found at the carboxy terminus of MAD related proteins such as Smads. This domain is separated from the MH1 domain by a non-conserved linker region. The MH2 domain mediates interaction with a wide variety of proteins and provides specificity and selectivity to Smad function and also is critical for mediating interactions in Smad oligomers. Unlike…	GO:0030509|BMP signaling pathway;GO:0060348|bone development;GO:0051216|cartilage development;GO:0071773|cellular response to BMP stimulus;GO:0071407|cellular response to organic cyclic compound;GO:0030902|hindbrain development;GO:0030901|midbrain development;GO:1901522|positive regulation of transcription from RNA polymerase II promoter involved in cellular response to chemical stimulus;GO:00064…	GO:0005737|cytoplasm;GO:0005829|cytosol;GO:0005622|intracellular;GO:0005654|nucleoplasm;GO:0005634|nucleus;GO:0071141|SMAD protein complex;GO:0005667|transcription factor complex;	GO:0003677|DNA binding;GO:0046872|metal ion binding;GO:0003700|transcription factor activity, sequence-specific DNA binding;GO:0030618|transforming growth factor beta receptor, pathway-specific cytoplasmic mediator activity;	K16791	SMAD9, SMAD8; mothers against decapentaplegic homolog 9
ALG5	386	34	486	193.191	174	178	180	2.10484	1.07371	2.51304e-11	6.95341e-11	up	yes	ALG5	protein_coding	chr13:37523908-37573504:-	gi|635025056|ref|XP_007958363.1|	1658	0	PREDICTED: dolichyl-phosphate beta-glucosyltransferase isoform X1 [Chlorocebus sabaeus]	gi|215276967|ref|NM_013338.4|	1213	0	Homo sapiens ALG5, dolichyl-phosphate beta-glucosyltransferase (ALG5), transcript variant 1, mRNA	Q9Y673	630	0	Dolichyl-phosphate beta-glucosyltransferase	YPL227c	223	8e-68	COG0463	pfam00535	Glycos_transf_2	Glycosyl transferase family 2. Diverse family, transferring sugar from UDP-glucose, UDP-N-acetyl- galactosamine, GDP-mannose or CDP-abequose, to a range of substrates including cellulose, dolichol phosphate and teichoic acids.	GO:0007368|determination of left/right symmetry;GO:0019348|dolichol metabolic process;GO:0006506|GPI anchor biosynthetic process;GO:0006486|protein glycosylation;GO:0006487|protein N-linked glycosylation;GO:0018279|protein N-linked glycosylation via asparagine;GO:0035269|protein O-linked mannosylation;	GO:0005789|endoplasmic reticulum membrane;GO:0016021|integral component of membrane;GO:0016020|membrane;	GO:0004582|dolichyl-phosphate beta-D-mannosyltransferase activity;GO:0004581|dolichyl-phosphate beta-glucosyltransferase activity;GO:0004169|dolichyl-phosphate-mannose-protein mannosyltransferase activity;GO:0004576|oligosaccharyl transferase activity;	K00729	ALG5; dolichyl-phosphate beta-glucosyltransferase [EC:2.4.1.117]
ENOX1	149	10	179	48.3914	5	9	9	17.588	4.13652	2.38684e-23	1.02551e-22	up	yes	ENOX1	protein_coding	chr13:43787666-44361116:-	gi|767977800|ref|XP_011533427.1|	3153	0	PREDICTED: ecto-NOX disulfide-thiol exchanger 1 isoform X2 [Homo sapiens]	gi|338827766|ref|NM_017993.3|	3042	0	Homo sapiens ecto-NOX disulfide-thiol exchanger 1 (ENOX1), transcript variant 1, mRNA	Q8TC92	1168	0	Ecto-NOX disulfide-thiol exchanger 1	.	.	.	.	pfam00076	RRM_1	RNA recognition motif. (a.k.a. RRM, RBD, or RNP domain). The RRM motif is probably diagnostic of an RNA binding protein. RRMs are found in a variety of RNA binding proteins, including various hnRNP proteins, proteins implicated in regulation of alternative splicing, and protein components of snRNPs. The motif also appears in a few single stranded DNA binding proteins. The RRM structure consists o…	GO:0048511|rhythmic process;	GO:0005615|extracellular space;GO:0005886|plasma membrane;	GO:0003676|nucleic acid binding;GO:0000166|nucleotide binding;GO:0016491|oxidoreductase activity;	.	.
TSC22D1	2226	180	2252	1003.66	973	913	885	2.08832	1.06234	2.87871e-49	2.21025e-48	up	yes	TSC22D1	protein_coding	chr13:45006279-45150701:-	gi|171460948|ref|NP_904358.2|	2993	0	TSC22 domain family protein 1 isoform 1 [Homo sapiens]	gi|345090977|ref|NM_183422.3|	6196	0	Homo sapiens TSC22 domain family member 1 (TSC22D1), transcript variant 1, mRNA	Q15714	1157	0	TSC22 domain family protein 1	.	.	.	.	pfam01166	TSC22	TSC-22/dip/bun family.	GO:0006366|transcription from RNA polymerase II promoter;	GO:0005737|cytoplasm;GO:0005634|nucleus;	GO:0003700|transcription factor activity, sequence-specific DNA binding;	.	.
ITM2B	7623	594	7730	3225.34	2696	2584	2626	2.49245	1.31756	2.56505e-181	8.71526e-180	up	yes	ITM2B	protein_coding	chr13:48807274-48836232:+	gi|33150540|gb|AAP97148.1|AF086918_1	1164	6e-153	E3-16 [Homo sapiens]	gi|221316670|ref|NM_021999.4|	1896	0	Homo sapiens integral membrane protein 2B (ITM2B), mRNA	Q5R876	452	3e-154	Integral membrane protein 2B	.	.	.	.	pfam04089	BRICHOS	BRICHOS domain. The BRICHOS domain is about 100 amino acids long. It is found in a variety of proteins implicated in dementia, respiratory distress and cancer. Its exact function is unknown; roles that have been proposed for it include (a) in targeting of the protein to the secretory pathway, (b) intramolecular chaperone-like function, and (c) assisting the specialized intracellular protease proc…	GO:0042985|negative regulation of amyloid precursor protein biosynthetic process;	GO:0010008|endosome membrane;GO:0070062|extracellular exosome;GO:0005615|extracellular space;GO:0000139|Golgi membrane;GO:0030660|Golgi-associated vesicle membrane;GO:0031301|integral component of organelle membrane;GO:0005886|plasma membrane;	GO:0005524|ATP binding;GO:0001540|beta-amyloid binding;	K18264	ITM2B; integral membrane protein 2B
CDADC1	185	16	158	77.5528	70	57	67	2.34199	1.22773	6.42155e-07	1.40193e-06	up	yes	CDADC1	protein_coding	chr13:49822047-49867622:+	gi|13569864|ref|NP_112173.1|	2792	0	cytidine and dCMP deaminase domain-containing protein 1 isoform 1 [Homo sapiens]	gi|301500693|ref|NM_030911.3|	3401	0	Homo sapiens cytidine and dCMP deaminase domain containing 1 (CDADC1), transcript variant 1, mRNA	Q9BWV3	1080	0	Cytidine and dCMP deaminase domain-containing protein 1	MYPU_2780	61.2	1e-09	COG2131	pfam00383	dCMP_cyt_deam_1	Cytidine and deoxycytidylate deaminase zinc-binding region.	.	.	GO:0016787|hydrolase activity;GO:0008270|zinc ion binding;	.	.
FAM124A	15	0	17	3.33752	0	1	0	30.9043	4.94974	0.00221691	0.0037294	up	yes	FAM124A	protein_coding	chr13:51796470-51858377:+	gi|426375516|ref|XP_004054579.1|	2703	0	PREDICTED: protein FAM124A isoform 2 [Gorilla gorilla gorilla]	gi|334085257|ref|NM_145019.3|	4902	0	Homo sapiens family with sequence similarity 124 member A (FAM124A), transcript variant 1, mRNA	Q86V42	933	0	Protein FAM124A	.	.	.	.	pfam15067	FAM124	FAM124 family. The exact function of this protein family remains unknown. This family of proteins is found in eukaryotes. Proteins in this family are approximately 480 amino acids in length. There is a conserved LFL sequence motif.	.	.	.	.	.
DIAPH3	733	61	776	332.639	280	307	294	2.21188	1.14527	5.40937e-21	2.1706e-20	up	yes	DIAPH3	protein_coding	chr13:60239721-60738119:-	gi|110225351|ref|NP_001035982.1|	5257	0	protein diaphanous homolog 3 isoform a [Homo sapiens]	gi|110225350|ref|NM_001042517.1|	4796	0	Homo sapiens diaphanous related formin 3 (DIAPH3), transcript variant 1, mRNA	Q9NSV4	2029	0	Protein diaphanous homolog 3	.	.	.	.	pfam02181	FH2	Formin Homology 2 Domain.	GO:0030036|actin cytoskeleton organization;GO:0007283|spermatogenesis;	GO:0005913|cell-cell adherens junction;GO:0005829|cytosol;GO:0005634|nucleus;	GO:0098641|cadherin binding involved in cell-cell adhesion;	K05745	DIAPH3, DRF3; diaphanous 3
COMMD6	557	45	502	226.844	183	152	204	2.56533	1.35914	1.07505e-18	3.99476e-18	up	yes	COMMD6	protein_coding	chr13:76099350-76123575:-	gi|296189100|ref|XP_002742659.1|	361	7e-38	PREDICTED: COMM domain-containing protein 6 isoform X1 [Callithrix jacchus]	gi|565671775|ref|NM_001287392.1|	1875	0	Homo sapiens COMM domain containing 6 (COMMD6), transcript variant 3, mRNA	Q7Z4G1	143	4e-39	COMM domain-containing protein 6	.	.	.	.	pfam07258	HCaRG	HCaRG protein. This family consists of several mammalian HCaRG(hypertension-related, calcium-regulated gene) proteins. HCaRG is negatively regulated by extracellular calcium concentration, and its basal mRNA levels are higher in hypertensive animals. HCaRG is a nuclear protein potentially involved in the control of cell proliferation.	GO:0032088|negative regulation of NF-kappaB transcription factor activity;GO:0006351|transcription, DNA-templated;	GO:0005737|cytoplasm;GO:0005634|nucleus;	GO:0051059|NF-kappaB binding;	.	.
CLN5	449	48	437	219.254	201	190	199	2.04554	1.03248	3.6719e-11	1.00906e-10	up	yes	CLN5	protein_coding	chr13:77566059-77576652:+	gi|5729772|ref|NP_006484.1|	1976	0	ceroid-lipofuscinosis neuronal protein 5 [Homo sapiens]	gi|209571466|ref|NM_006493.2|	2800	0	Homo sapiens ceroid-lipofuscinosis, neuronal 5 (CLN5), mRNA	O75503	672	0	Ceroid-lipofuscinosis neuronal protein 5	.	.	.	.	pfam15014	CLN5	Ceroid-lipofuscinosis neuronal protein 5.	GO:0007420|brain development;GO:0070085|glycosylation;GO:0007042|lysosomal lumen acidification;GO:0022008|neurogenesis;GO:0042551|neuron maturation;GO:1904426|positive regulation of GTP binding;GO:0030163|protein catabolic process;GO:0042147|retrograde transport, endosome to Golgi;GO:0006465|signal peptide processing;	GO:0005829|cytosol;GO:0005783|endoplasmic reticulum;GO:0070062|extracellular exosome;GO:0005794|Golgi apparatus;GO:0016021|integral component of membrane;GO:0005765|lysosomal membrane;GO:0005764|lysosome;GO:0048471|perinuclear region of cytoplasm;	GO:0005537|mannose binding;	K12390	CLN5; ceroid-lipofuscinosis neuronal protein 5
HS6ST3	116	13	120	40.2684	0	0	0	589.092	9.20235	4.64211e-14	1.44646e-13	up	yes	HS6ST3	protein_coding	chr13:96743093-97491816:+	gi|51477043|emb|CAH18468.1|	1789	0	hypothetical protein [Homo sapiens]	gi|371123104|ref|NM_153456.3|	7804	0	Homo sapiens heparan sulfate 6-O-sulfotransferase 3 (HS6ST3), mRNA	Q8IZP7	692	0	Heparan-sulfate 6-O-sulfotransferase 3	.	.	.	.	pfam03567	Sulfotransfer_2	Sulfotransferase family. This family includes a variety of sulfotransferase enzymes. Chondroitin 6-sulfotransferase catalyses the transfer of sulfate to position 6 of the N-acetylgalactosamine residue of chondroitin. This family also includes Heparan sulfate 2-O-sulfotransferase (HS2ST) and Heparan sulfate 6-sulfotransferase (HS6ST). Heparan sulfate (HS) is a co-receptor for a number of growth fa…	GO:0015015|heparan sulfate proteoglycan biosynthetic process, enzymatic modification;	GO:0016021|integral component of membrane;	GO:0017095|heparan sulfate 6-O-sulfotransferase activity;	K08103	HS6ST3; heparan sulfate 6-O-sulfotransferase HS6ST3 [EC:2.8.2.-]
FARP1	619	41	633	201.947	74	73	57	7.67163	2.93953	1.21917e-62	1.15756e-61	up	yes	FARP1	protein_coding	chr13:98794816-99102027:+	gi|5031633|ref|NP_005757.1|	5209	0	FERM, RhoGEF and pleckstrin domain-containing protein 1 isoform 1 [Homo sapiens]	gi|558472845|ref|NM_005766.3|	5012	0	Homo sapiens FERM, ARH/RhoGEF and pleckstrin domain protein 1 (FARP1), transcript variant 1, mRNA	Q9Y4F1	2014	0	FERM, RhoGEF and pleckstrin domain-containing protein 1	.	.	.	.	pfam00621	RhoGEF	RhoGEF domain. Guanine nucleotide exchange factor for Rho/Rac/Cdc42-like GTPases Also called Dbl-homologous (DH) domain. It appears that pfam00169 domains invariably occur C-terminal to RhoGEF/DH domains.	GO:0048813|dendrite morphogenesis;GO:0010923|negative regulation of phosphatase activity;GO:0035023|regulation of Rho protein signal transduction;GO:0007416|synapse assembly;	GO:0030054|cell junction;GO:0005737|cytoplasm;GO:0005856|cytoskeleton;GO:0005829|cytosol;GO:0030425|dendrite;GO:0043197|dendritic spine;GO:0031234|extrinsic component of cytoplasmic side of plasma membrane;GO:0030175|filopodium;	GO:0030676|Rac guanyl-nucleotide exchange factor activity;GO:0005089|Rho guanyl-nucleotide exchange factor activity;	K17477	FARP1; FERM, RhoGEF and pleckstrin domain-containing protein 1
